# Supplementary material for: Polymorphisms in Genes Encoding VDR, CALCR and Antioxidant Enzymes as Predictors of Bone Tissue Condition in Young, Healthy Men
Source: Int J Mol Sci. 2023 Feb 8;24(4):3373. doi: 10.3390/ijms24043373 (PMC9964706; doi:10.3390/ijms24043373)
Supplement: Supplementary file 1 [file ijms-24-03373-s001.zip]

Archive with 1 entries (1 files):
- ijms-2161822-supplementary.pdf
